# Supplementary material for: Cyclodipeptides: From Their Green Synthesis to Anti-Age Activity
Source: Biomedicines. 2022 Sep 20;10(10):2342. doi: 10.3390/biomedicines10102342 (PMC9598056; doi:10.3390/biomedicines10102342)
Supplement: Supplementary file 1 [file biomedicines-10-02342-s001.zip]

Archive with 1 entries (1 files):
- biomedicines-1908347-supplementary.pdf
